# Supplementary material for: A Nudibranch Marine Extract Selectively Chemosensitizes Colorectal Cancer Cells by Inducing ROS-Mediated Endoplasmic Reticulum Stress
Source: Front Pharmacol. 2021 Apr 8;12:625946. doi: 10.3389/fphar.2021.625946 (PMC8388012; doi:10.3389/fphar.2021.625946)
Supplement: Supplementary file 1 [file datasheet1.zip]

Archive with 3 entries (2 files):
- Additional/
- Additional/IJMS_Blots.pdf
- Additional/VRT_Frontiers_Suplementary.docx
